# Supplementary material for: New records of Celoporthe guangdongensis and Cytospora rhizophorae on mangrove apple in China
Source: Biodivers Data J. 2020 Nov 3;8:e55251. doi: 10.3897/BDJ.8.e55251 (PMC7655784; doi:10.3897/BDJ.8.e55251)
Supplement: XML Treatment for Celoporthe guangdongensis [file BDJ.8.e55251-treatment1.xml]

<!DOCTYPE tp:taxon-treatment
  PUBLIC "-//TaxonX//DTD Taxonomic Treatment Publishing DTD v0 20100105//EN" "tax-treatment-NSO.dtd">
<tp:taxon-treatment xmlns:tp="http://www.plazi.org/taxpub"><tp:treatment-meta><mixed-citation publication-type="journal"><person-group><name><surname>Tian</surname><given-names>Long yan</given-names></name><name><surname>Xu</surname><given-names>Jin zhu</given-names></name><name><surname>Zhao</surname><given-names>Dan yang</given-names></name><name><surname>Qiu</surname><given-names>Hua long</given-names></name><name><surname>Yang</surname><given-names>Hua</given-names></name><name><surname>Qin</surname><given-names>Chang sheng</given-names></name></person-group><article-title>New records of <italic><tp:taxon-name><tp:taxon-name-part taxon-name-part-type="genus" reg="Celoporthe">Celoporthe</tp:taxon-name-part> <tp:taxon-name-part taxon-name-part-type="species" reg="guangdongensis">guangdongensis</tp:taxon-name-part></tp:taxon-name></italic> and <italic><tp:taxon-name><tp:taxon-name-part taxon-name-part-type="genus" reg="Cytospora">Cytospora</tp:taxon-name-part> <tp:taxon-name-part taxon-name-part-type="species" reg="rhizophorae">rhizophorae</tp:taxon-name-part></tp:taxon-name></italic> on mangrove apple in China</article-title><source>Biodivers Data J</source><day>03</day><month>11</month><year>2020</year><volume>8</volume><pub-id pub-id-type="doi">10.3897/BDJ.8.e55251</pub-id></mixed-citation></tp:treatment-meta><tp:nomenclature><tp:taxon-name><object-id xmlns:xlink="http://www.w3.org/1999/xlink" content-type="arpha" xlink:type="simple">6F829486-13BC-5D5D-A931-C1F71AB16B0D</object-id><tp:taxon-name-part taxon-name-part-type="genus">Celoporthe</tp:taxon-name-part> <tp:taxon-name-part taxon-name-part-type="species">guangdongensis</tp:taxon-name-part></tp:taxon-name><tp:taxon-authority>S. F. Chen, Gryzenhout, J. Roux, Y. J. Xie, M.j. Wingfield, &amp; X.D. Zhou (2011)</tp:taxon-authority></tp:nomenclature><tp:treatment-sec sec-type="materials"><title>Materials</title><list list-type="alpha-lower" list-content="occurrences"><list-item><p><bold>Type status:</bold> <named-content xmlns:xlink="http://www.w3.org/1999/xlink" content-type="dwc:typeStatus" xlink:type="simple">Other material</named-content>. <bold>Occurrence:</bold> catalogNumber: <named-content xmlns:xlink="http://www.w3.org/1999/xlink" content-type="dwc:catalogNumber" xlink:type="simple">TLY1-15; TLY1-18</named-content>; recordedBy: <named-content xmlns:xlink="http://www.w3.org/1999/xlink" content-type="dwc:recordedBy" xlink:type="simple">C.S. Qin &amp; L.Y. Tian</named-content>; <bold>Taxon:</bold> scientificName: <named-content xmlns:xlink="http://www.w3.org/1999/xlink" content-type="dwc:scientificName" xlink:type="simple"><tp:taxon-name><tp:taxon-name-part taxon-name-part-type="genus" reg="Celoporthe">Celoporthe</tp:taxon-name-part> <tp:taxon-name-part taxon-name-part-type="species" reg="guangdongensis">guangdongensis</tp:taxon-name-part></tp:taxon-name></named-content>; kingdom: <named-content xmlns:xlink="http://www.w3.org/1999/xlink" content-type="dwc:kingdom" xlink:type="simple"><tp:taxon-name><tp:taxon-name-part taxon-name-part-type="kingdom">Fungi</tp:taxon-name-part></tp:taxon-name></named-content>; order: <named-content xmlns:xlink="http://www.w3.org/1999/xlink" content-type="dwc:order" xlink:type="simple"><tp:taxon-name><tp:taxon-name-part taxon-name-part-type="order">Diaporthales</tp:taxon-name-part></tp:taxon-name></named-content>; family: <named-content xmlns:xlink="http://www.w3.org/1999/xlink" content-type="dwc:family" xlink:type="simple"><tp:taxon-name><tp:taxon-name-part taxon-name-part-type="family">Cytosporaceae</tp:taxon-name-part></tp:taxon-name></named-content>; genus: <named-content xmlns:xlink="http://www.w3.org/1999/xlink" content-type="dwc:genus" xlink:type="simple"><tp:taxon-name><tp:taxon-name-part taxon-name-part-type="genus">Celoporthe</tp:taxon-name-part></tp:taxon-name></named-content>; <bold>Location:</bold> country: <named-content xmlns:xlink="http://www.w3.org/1999/xlink" content-type="dwc:country" xlink:type="simple">China</named-content>; stateProvince: <named-content xmlns:xlink="http://www.w3.org/1999/xlink" content-type="dwc:stateProvince" xlink:type="simple">Guangdong</named-content>; locality: <named-content xmlns:xlink="http://www.w3.org/1999/xlink" content-type="dwc:locality" xlink:type="simple">Zhongshan City, Hengmen village, 113.5810°N, 22.4820°E</named-content>; verbatimLocality: <named-content xmlns:xlink="http://www.w3.org/1999/xlink" content-type="dwc:verbatimLocality" xlink:type="simple">2.546 m</named-content>; <bold>Identification:</bold> identifiedBy: <named-content xmlns:xlink="http://www.w3.org/1999/xlink" content-type="dwc:identifiedBy" xlink:type="simple">L.Y. Tian</named-content>; identificationReferences: <named-content xmlns:xlink="http://www.w3.org/1999/xlink" content-type="dwc:identificationReferences" xlink:type="simple">(Kohlmeyer and Kohlmeyer 1971)</named-content>; <bold>Event:</bold> year: <named-content xmlns:xlink="http://www.w3.org/1999/xlink" content-type="dwc:year" xlink:type="simple">2018</named-content>; month: <named-content xmlns:xlink="http://www.w3.org/1999/xlink" content-type="dwc:month" xlink:type="simple">September</named-content>; day: <named-content xmlns:xlink="http://www.w3.org/1999/xlink" content-type="dwc:day" xlink:type="simple">26</named-content>; habitat: <named-content xmlns:xlink="http://www.w3.org/1999/xlink" content-type="dwc:habitat" xlink:type="simple">on branches of <italic><tp:taxon-name><tp:taxon-name-part taxon-name-part-type="genus" reg="Sonneratia">Sonneratia</tp:taxon-name-part> <tp:taxon-name-part taxon-name-part-type="species" reg="apetala">apetala</tp:taxon-name-part></tp:taxon-name></italic> Buch.-Ham.</named-content>; <bold>Record Level:</bold> language: <named-content xmlns:xlink="http://www.w3.org/1999/xlink" content-type="dwc:language" xlink:type="simple">en</named-content></p></list-item></list></tp:treatment-sec><tp:treatment-sec sec-type="Description"><title>Description</title><p>Conidiomata eustromatic, superﬁcial to slightly immersed, pulvinate to conical without necks, occasionally with a neck, orange when young, black when mature, conidiomatal bases above the bark surface 300–500 µm high, 200–1000 µm diam. Conidiomatal locules with even to convoluted inner surfaces, occasionally multilocular, locules 100–650 µm diam. Stromatic tissue pseudoparenchymatous. Conidiomatal locules multilocular, seldom unilocular, locules 30–500 mm. Conidiophores hyaline, branched irregularly at the base or above, with or without separating septa, (5–)8.5–13.5(–16) × 1.5–2.5 µm. Conidiogenous cells phialidic, determinate, apical or lateral on branches beneath a septum, cylindrical with or without attenuated apices, (1.5–)2–3 µm wide, collarette and periclinal thickening inconspicuous. Conidia hyaline, non-septate, oblong to cylindrical to ovoid, occasionally allantoid, (2.3–)3.1–3.5(–4.6) × (1–)1.5(–2) µm, exuded as bright luteous tendrils or droplets (Fig. <xref ref-type="fig" rid="F5855186">2</xref>).</p></tp:treatment-sec><tp:treatment-sec sec-type="Notes"><title>Notes</title><p><italic><tp:taxon-name><tp:taxon-name-part taxon-name-part-type="genus" reg="Celoporthe">Celoporthe</tp:taxon-name-part> <tp:taxon-name-part taxon-name-part-type="species" reg="guangdongensis">guangdongensis</tp:taxon-name-part></tp:taxon-name></italic> was initially reported on <italic><tp:taxon-name><tp:taxon-name-part taxon-name-part-type="genus" reg="Eucalyptus">Eucalyptus</tp:taxon-name-part></tp:taxon-name></italic> in Guangdong Province of China as a canker pathogen (<xref ref-type="bibr" rid="B5854845">Chen et al. 2011</xref>). Two isolates from the present study cluster in a clade closely related to CMW 12750 (Fig. <xref ref-type="fig" rid="F5855178">3</xref>) and conidial dimensions measured in the present study fit exactly with those in <xref ref-type="bibr" rid="B5854845">Chen et al. (2011)</xref>.</p></tp:treatment-sec><tp:treatment-sec><!--Section generated to contain objects referenced in tp:taxon-treatment.--><fig id="F5855186" position="float" orientation="portrait"><object-id xmlns:xlink="http://www.w3.org/1999/xlink" content-type="arpha" xlink:type="simple">563E19D2-F432-5B47-BDE7-FA9DCAFC0B4B</object-id><object-id xmlns:xlink="http://www.w3.org/1999/xlink" content-type="doi" xlink:type="simple">10.3897/BDJ.8.e55251.figure2</object-id><label>Figure 2.</label><caption><p>Morphology of <italic><tp:taxon-name><tp:taxon-name-part taxon-name-part-type="genus" reg="Celoporthe">Celoporthe</tp:taxon-name-part> <tp:taxon-name-part taxon-name-part-type="species" reg="guangdongensis">guangdongensis</tp:taxon-name-part></tp:taxon-name></italic> from <italic><tp:taxon-name><tp:taxon-name-part taxon-name-part-type="genus" reg="Sonneratia">Sonneratia</tp:taxon-name-part> <tp:taxon-name-part taxon-name-part-type="species" reg="apetala">apetala</tp:taxon-name-part></tp:taxon-name></italic>. <bold>A.</bold> Conidiomata; <bold>B.</bold> Transverse sections through conidiomata; <bold>C–D.</bold> Conidiophores; <bold>E–G.</bold> Conidia. Scale bars: B = 100 μm; C–G = 10 μm.</p></caption><graphic xmlns:xlink="http://www.w3.org/1999/xlink" xlink:href="bdj-08-e55251-g002.jpg" position="float" id="oo_417597.jpg" orientation="portrait" xlink:type="simple"><uri content-type="original_file" xlink:type="simple">https://binary.pensoft.net/fig/417597</uri></graphic></fig><fig id="F5855178" position="float" orientation="portrait"><object-id xmlns:xlink="http://www.w3.org/1999/xlink" content-type="arpha" xlink:type="simple">E3ED9D8F-82A4-580C-8FA4-D8B1AF4268EC</object-id><object-id xmlns:xlink="http://www.w3.org/1999/xlink" content-type="doi" xlink:type="simple">10.3897/BDJ.8.e55251.figure3</object-id><label>Figure 3.</label><caption><p>Phylogram of <italic><tp:taxon-name><tp:taxon-name-part taxon-name-part-type="genus" reg="Celoporthe">Celoporthe</tp:taxon-name-part></tp:taxon-name></italic> from a Maximum Likelihood analysis, based on combined ITS, BT1, BT2 and TEF genes. MP, ML and BI bootstrap support values are shown in order. The tree is rooted with <italic><tp:taxon-name><tp:taxon-name-part taxon-name-part-type="genus" reg="Aurifilum">Aurifilum</tp:taxon-name-part> <tp:taxon-name-part taxon-name-part-type="species" reg="marmelostroma">marmelostroma</tp:taxon-name-part></tp:taxon-name></italic> and <italic><tp:taxon-name><tp:taxon-name-part taxon-name-part-type="genus" reg="Holocryphia">Holocryphia</tp:taxon-name-part> <tp:taxon-name-part taxon-name-part-type="species" reg="capensis">capensis</tp:taxon-name-part></tp:taxon-name></italic>. Strains in the current study are in blue.</p></caption><graphic xmlns:xlink="http://www.w3.org/1999/xlink" xlink:href="bdj-08-e55251-g003.jpg" position="float" id="oo_450200.jpg" orientation="portrait" xlink:type="simple"><uri content-type="original_file" xlink:type="simple">https://binary.pensoft.net/fig/450200</uri></graphic></fig></tp:treatment-sec><ref-list><ref id="B5854845"><element-citation xmlns:xlink="http://www.w3.org/1999/xlink" publication-type="article" xlink:type="simple"><person-group person-group-type="author"><name name-style="western"><surname>Chen</surname><given-names>S. F.</given-names></name><name name-style="western"><surname>Pavlic</surname><given-names>D.</given-names></name><name name-style="western"><surname>Roux</surname><given-names>J.</given-names></name><name name-style="western"><surname>Slippers</surname><given-names>B.</given-names></name><name name-style="western"><surname>Xie</surname><given-names>Y. J.</given-names></name><name name-style="western"><surname>Wingfield</surname><given-names>M. J.</given-names></name><name name-style="western"><surname>Zhou</surname><given-names>X. D.</given-names></name></person-group><year>2011</year><article-title>Characterization of <tp:taxon-name><tp:taxon-name-part taxon-name-part-type="family">Botryosphaeriaceae</tp:taxon-name-part></tp:taxon-name> from plantation-grown <italic><tp:taxon-name><tp:taxon-name-part taxon-name-part-type="genus" reg="Eucalyptus">Eucalyptus</tp:taxon-name-part></tp:taxon-name></italic> species in South China</article-title><source>Plant Pathology</source><volume>60</volume><issue>4</issue><fpage>739</fpage><lpage>751</lpage><pub-id pub-id-type="doi">10.1111/j.1365-3059.2011.02431.x</pub-id></element-citation></ref></ref-list></tp:taxon-treatment>
