# Supplementary material for: New records of Celoporthe guangdongensis and Cytospora rhizophorae on mangrove apple in China
Source: Biodivers Data J. 2020 Nov 3;8:e55251. doi: 10.3897/BDJ.8.e55251 (PMC7655784; doi:10.3897/BDJ.8.e55251)
Supplement: XML Treatment for Cytospora rhizophorae [file BDJ.8.e55251-treatment2.xml]

<!DOCTYPE tp:taxon-treatment
  PUBLIC "-//TaxonX//DTD Taxonomic Treatment Publishing DTD v0 20100105//EN" "tax-treatment-NSO.dtd">
<tp:taxon-treatment xmlns:tp="http://www.plazi.org/taxpub"><tp:treatment-meta><mixed-citation publication-type="journal"><person-group><name><surname>Tian</surname><given-names>Long yan</given-names></name><name><surname>Xu</surname><given-names>Jin zhu</given-names></name><name><surname>Zhao</surname><given-names>Dan yang</given-names></name><name><surname>Qiu</surname><given-names>Hua long</given-names></name><name><surname>Yang</surname><given-names>Hua</given-names></name><name><surname>Qin</surname><given-names>Chang sheng</given-names></name></person-group><article-title>New records of <italic><tp:taxon-name><tp:taxon-name-part taxon-name-part-type="genus" reg="Celoporthe">Celoporthe</tp:taxon-name-part> <tp:taxon-name-part taxon-name-part-type="species" reg="guangdongensis">guangdongensis</tp:taxon-name-part></tp:taxon-name></italic> and <italic><tp:taxon-name><tp:taxon-name-part taxon-name-part-type="genus" reg="Cytospora">Cytospora</tp:taxon-name-part> <tp:taxon-name-part taxon-name-part-type="species" reg="rhizophorae">rhizophorae</tp:taxon-name-part></tp:taxon-name></italic> on mangrove apple in China</article-title><source>Biodivers Data J</source><day>03</day><month>11</month><year>2020</year><volume>8</volume><pub-id pub-id-type="doi">10.3897/BDJ.8.e55251</pub-id></mixed-citation></tp:treatment-meta><tp:nomenclature><tp:taxon-name><object-id xmlns:xlink="http://www.w3.org/1999/xlink" content-type="arpha" xlink:type="simple">80E71A52-74B4-5FD5-A5AE-AE1E3A00CC3E</object-id><tp:taxon-name-part taxon-name-part-type="genus">Cytospora</tp:taxon-name-part> <tp:taxon-name-part taxon-name-part-type="species">rhizophorae</tp:taxon-name-part></tp:taxon-name><tp:taxon-authority>Kohlm. &amp; E. Kohlm (1971)</tp:taxon-authority></tp:nomenclature><tp:treatment-sec sec-type="materials"><title>Materials</title><list list-type="alpha-lower" list-content="occurrences"><list-item><p><bold>Type status:</bold> <named-content xmlns:xlink="http://www.w3.org/1999/xlink" content-type="dwc:typeStatus" xlink:type="simple">Other material</named-content>. <bold>Occurrence:</bold> catalogNumber: <named-content xmlns:xlink="http://www.w3.org/1999/xlink" content-type="dwc:catalogNumber" xlink:type="simple">TLY1-13; TLY2-42</named-content>; recordedBy: <named-content xmlns:xlink="http://www.w3.org/1999/xlink" content-type="dwc:recordedBy" xlink:type="simple">C.S. Qin &amp; L.Y. Tian</named-content>; <bold>Taxon:</bold> scientificName: <named-content xmlns:xlink="http://www.w3.org/1999/xlink" content-type="dwc:scientificName" xlink:type="simple"><italic><tp:taxon-name><tp:taxon-name-part taxon-name-part-type="genus" reg="Cytospora">Cytospora</tp:taxon-name-part> <tp:taxon-name-part taxon-name-part-type="species" reg="rhizophorae">rhizophorae</tp:taxon-name-part></tp:taxon-name></italic></named-content>; kingdom: <named-content xmlns:xlink="http://www.w3.org/1999/xlink" content-type="dwc:kingdom" xlink:type="simple"><tp:taxon-name><tp:taxon-name-part taxon-name-part-type="kingdom">Fungi</tp:taxon-name-part></tp:taxon-name></named-content>; order: <named-content xmlns:xlink="http://www.w3.org/1999/xlink" content-type="dwc:order" xlink:type="simple"><tp:taxon-name><tp:taxon-name-part taxon-name-part-type="order">Diaporthales</tp:taxon-name-part></tp:taxon-name></named-content>; family: <named-content xmlns:xlink="http://www.w3.org/1999/xlink" content-type="dwc:family" xlink:type="simple"><tp:taxon-name><tp:taxon-name-part taxon-name-part-type="family">Cytosporaceae</tp:taxon-name-part></tp:taxon-name></named-content>; genus: <named-content xmlns:xlink="http://www.w3.org/1999/xlink" content-type="dwc:genus" xlink:type="simple"><tp:taxon-name><tp:taxon-name-part taxon-name-part-type="genus">Cytospora</tp:taxon-name-part></tp:taxon-name></named-content>; <bold>Location:</bold> country: <named-content xmlns:xlink="http://www.w3.org/1999/xlink" content-type="dwc:country" xlink:type="simple">China</named-content>; stateProvince: <named-content xmlns:xlink="http://www.w3.org/1999/xlink" content-type="dwc:stateProvince" xlink:type="simple">Guangdong</named-content>; locality: <named-content xmlns:xlink="http://www.w3.org/1999/xlink" content-type="dwc:locality" xlink:type="simple">Zhongshan City, Hengmen village, 113.5810°N, 22.4820°E</named-content>; verbatimElevation: <named-content xmlns:xlink="http://www.w3.org/1999/xlink" content-type="dwc:verbatimElevation" xlink:type="simple">2.546 m</named-content>; <bold>Identification:</bold> identifiedBy: <named-content xmlns:xlink="http://www.w3.org/1999/xlink" content-type="dwc:identifiedBy" xlink:type="simple">L.Y. Tian</named-content>; identificationReferences: <named-content xmlns:xlink="http://www.w3.org/1999/xlink" content-type="dwc:identificationReferences" xlink:type="simple">(Kohlmeyer and Kohlmeyer 1971)</named-content>; <bold>Event:</bold> year: <named-content xmlns:xlink="http://www.w3.org/1999/xlink" content-type="dwc:year" xlink:type="simple">2018</named-content>; month: <named-content xmlns:xlink="http://www.w3.org/1999/xlink" content-type="dwc:month" xlink:type="simple">September</named-content>; day: <named-content xmlns:xlink="http://www.w3.org/1999/xlink" content-type="dwc:day" xlink:type="simple">26</named-content>; habitat: <named-content xmlns:xlink="http://www.w3.org/1999/xlink" content-type="dwc:habitat" xlink:type="simple">on the twig of <italic><tp:taxon-name><tp:taxon-name-part taxon-name-part-type="genus" reg="Sonneratia">Sonneratia</tp:taxon-name-part> <tp:taxon-name-part taxon-name-part-type="species" reg="apetala">apetala</tp:taxon-name-part></tp:taxon-name></italic> Buch.-Ham.</named-content>; <bold>Record Level:</bold> language: <named-content xmlns:xlink="http://www.w3.org/1999/xlink" content-type="dwc:language" xlink:type="simple">en</named-content></p></list-item></list></tp:treatment-sec><tp:treatment-sec sec-type="Description"><title>Description</title><p>Pycnidial stromata ostiolated, immersed in bark, scattered, erumpent through the surface of bark, discoid, with favaginous multiple locules. Ectostromatic disc black, circular to ovoid, (300–)400–850(–950) µm in diam. Locule numerous, arranged irregularly with common walls, (100–)200–250(–350) µm in diam. Conidiophores hyaline, branched at base or not branched, thin walled, filamentous, (4.5–)6–14(–16) × 1–2 µm. Conidiogenous cells enteroblastic polyphialidic, (1.3–)2–4.5(–5.5) × 1–2.5 µm. Conidia hyaline, allantoid, smooth, aseptate, thin-walled, (3–)3.5–5(–6.1) × 1–1.5 μm (Fig. <xref ref-type="fig" rid="F5855190">4</xref>).</p></tp:treatment-sec><tp:treatment-sec sec-type="Notes"><title>Notes</title><p><italic><tp:taxon-name><tp:taxon-name-part taxon-name-part-type="genus" reg="Cytospora">Cytospora</tp:taxon-name-part> <tp:taxon-name-part taxon-name-part-type="species" reg="rhizophorae">rhizophorae</tp:taxon-name-part></tp:taxon-name></italic> was initially introduced as mangrove fungi on <italic><tp:taxon-name><tp:taxon-name-part taxon-name-part-type="genus" reg="Rhizophora">Rhizophora</tp:taxon-name-part></tp:taxon-name></italic> species (<xref ref-type="bibr" rid="B5855023">Kohlmeyer and Kohlmeyer 1971</xref>). Two isolates from the present study, together with MUCC302 and CBS 116861, formed a distinct clade (Fig. <xref ref-type="fig" rid="F5855182">5</xref>). Additionally, the morphology observed in this study fit exactly with the primary description (<xref ref-type="bibr" rid="B5855023">Kohlmeyer and Kohlmeyer 1971</xref>).</p></tp:treatment-sec><tp:treatment-sec><!--Section generated to contain objects referenced in tp:taxon-treatment.--><fig id="F5855190" position="float" orientation="portrait"><object-id xmlns:xlink="http://www.w3.org/1999/xlink" content-type="arpha" xlink:type="simple">9F559039-0933-5B50-AE52-0ADE09653AB5</object-id><object-id xmlns:xlink="http://www.w3.org/1999/xlink" content-type="doi" xlink:type="simple">10.3897/BDJ.8.e55251.figure4</object-id><label>Figure 4.</label><caption><p>Morphology of <italic><tp:taxon-name><tp:taxon-name-part taxon-name-part-type="genus" reg="Cytospora">Cytospora</tp:taxon-name-part> <tp:taxon-name-part taxon-name-part-type="species" reg="rhizophorae">rhizophorae</tp:taxon-name-part></tp:taxon-name></italic> from <italic><tp:taxon-name><tp:taxon-name-part taxon-name-part-type="genus" reg="Sonneratia">Sonneratia</tp:taxon-name-part> <tp:taxon-name-part taxon-name-part-type="species" reg="apetala">apetala</tp:taxon-name-part></tp:taxon-name></italic>. <bold>A–B.</bold> Conidiomata; <bold>C–D.</bold> Transverse sections through conidiomata; <bold>E–F.</bold> Conidiophores; <bold>G–H.</bold> Conidia. Scale bars: A–B = 200 μm; C = 100 μm; D = 50 μm; E–G = 10 μm; H = 5 μm.</p></caption><graphic xmlns:xlink="http://www.w3.org/1999/xlink" xlink:href="bdj-08-e55251-g004.jpg" position="float" id="oo_417598.jpg" orientation="portrait" xlink:type="simple"><uri content-type="original_file" xlink:type="simple">https://binary.pensoft.net/fig/417598</uri></graphic></fig><fig id="F5855182" position="float" orientation="portrait"><object-id xmlns:xlink="http://www.w3.org/1999/xlink" content-type="arpha" xlink:type="simple">A88D89A8-A3F5-5ACF-9E7A-CFAF1F20EC15</object-id><object-id xmlns:xlink="http://www.w3.org/1999/xlink" content-type="doi" xlink:type="simple">10.3897/BDJ.8.e55251.figure5</object-id><label>Figure 5.</label><caption><p>Phylogram of <italic><tp:taxon-name><tp:taxon-name-part taxon-name-part-type="genus" reg="Cytospora">Cytospora</tp:taxon-name-part></tp:taxon-name></italic> from a Maximum Likelihood analysis, based on ITS sequences. MP, ML and BI bootstrap support values are shown in order. The tree is rooted with <italic><tp:taxon-name><tp:taxon-name-part taxon-name-part-type="genus" reg="Diaporthe">Diaporthe</tp:taxon-name-part> <tp:taxon-name-part taxon-name-part-type="species" reg="vaccinii">vaccinii</tp:taxon-name-part></tp:taxon-name></italic>. Strains in the current study are in blue.</p></caption><graphic xmlns:xlink="http://www.w3.org/1999/xlink" xlink:href="bdj-08-e55251-g005.jpg" position="float" id="oo_450201.jpg" orientation="portrait" xlink:type="simple"><uri content-type="original_file" xlink:type="simple">https://binary.pensoft.net/fig/450201</uri></graphic></fig></tp:treatment-sec><ref-list><ref id="B5855023"><element-citation xmlns:xlink="http://www.w3.org/1999/xlink" publication-type="article" xlink:type="simple"><person-group person-group-type="author"><name name-style="western"><surname>Kohlmeyer</surname><given-names>Jan</given-names></name><name name-style="western"><surname>Kohlmeyer</surname><given-names>Erika</given-names></name></person-group><year>1971</year><article-title>Marine fungi from Tropical America and Africa</article-title><source>Mycologia</source><volume>63</volume><issue>4</issue><fpage>831</fpage><lpage>861</lpage><pub-id pub-id-type="doi">10.2307/3758050</pub-id></element-citation></ref></ref-list></tp:taxon-treatment>
